# Supplementary material for: Do mitochondria use efflux pumps to protect their ribosomes from antibiotics?
Source: Microbiology (Reading). 2023 Jan 18;169(1):001272. doi: 10.1099/mic.0.001272 (PMC9993110; doi:10.1099/mic.0.001272)
Supplement: Supplementary material 1 [file mic-169-1272-s002.xlsx]

## Sheet: Table S1
Table S1. List of Transporters identified in Saccharomyces cerevisiae
Standard Gene Name	Systematic ORF Name	Transport Classification ID	Type of Transporter2	Location of Transporter
RLI1	YDR091C	3.A.1.31.3	ABC
PXA1	YPL147W	3.A.1.203.6	ABC	Peroxisome membrane
PXA2	YKL188C	3.A.1.203.6	ABC	Peroxisome membrane
ADP1	YCR011C	3.A.1.204.9	ABC	Endoplasmic reticulum membrane
SNQ2	YDR011W	3.A.1.205.2	ABC	Membrane
PDR12	YPL058C	3.A.1.205.3	ABC	Cell membrane
PDR11	YIL013C	3.A.1.205.8	ABC	Membrane
PDR10	YOR328W	3.A.1.205.12	ABC	Membrane
AUS1	YOR011W	3.A.1.205.15	ABC	Membrane
PDR18	YNR070W	3.A.1.205.31	ABC	Membrane
STE6	YKL209C	3.A.1.206.1	ABC	Membrane
YOR1	YGR281W	3.A.1.208.3	ABC	Membrane
YCF1	YDR135C	3.A.1.208.11	ABC	Vacuole membrane
YBT1	YLL048C	3.A.1.208.12	ABC	Membrane
BPT1	YLL015W	3.A.1.208.18	ABC	Vacuole membrane
ATM1	YMR301C	3.A.1.210.1	ABC	Mitochondrion inner membrane
MDL1	YLR188W	3.A.1.212.1	ABC	Mitochondrion inner membrane
MDL2	YPL270W	3.A.1.212.2	ABC	Mitochondrion inner membrane
HXT10	YFL011W	2.A.1.1.5	MFS	Membrane
GAL2	YLR081W	2.A.1.1.6	MFS	Membrane
ITR1	YDR497C	2.A.1.1.8	MFS	Membrane
MAL6	YSC0012	2.A.1.1.10	MFS	Membrane
MAL11	YGR289C	2.A.1.1.11	MFS	Membrane
RGT2	YDL138W	2.A.1.1.19	MFS	Membrane
HXT4	YHR092C	2.A.1.1.30	MFS	Cell membrane
HXT6	YDR343C	2.A.1.1.31	MFS	Membrane
HXT7	YDR342C	2.A.1.1.31	MFS	Membrane
STL1	YDR536W	2.A.1.1.38	MFS	Membrane
VPS73	YGL104C	2.A.1.1.93	MFS	Mitochondrion membrane
YDL199C	YDL199C	2.A.1.1.94	MFS	Membrane
YBR241C	YBR241C	2.A.1.1.96	MFS	Vacuole membrane
YFL040W	YFL040W	2.A.1.1.100	MFS	membrane
YDR387C	YDR387C	2.A.1.1.101	MFS	Membrane
ITR2	YOL103W	2.A.1.1.104	MFS	Cell membrane
HXT11	YOL156W	2.A.1.1.105	MFS	Membrane
HXT15	YDL245C	2.A.1.1.107	MFS	Membrane
HXT1	YHR094C	2.A.1.1.108	MFS	Membrane
HXT14	YNL318C	2.A.1.1.109	MFS	Membrane
HXT13	YEL069C	2.A.1.1.110	MFS	Membrane
HXT2	YMR011W	2.A.1.1.111	MFS	Membrane
TPO1	YLL028w	2.A.1.2.16	MFS	Cell membrane
FLR1	YBR008C	2.A.1.2.17	MFS	Membrane
QDR2	YIL121W	2.A.1.2.31	MFS	Cell membrane
HOL1	YNR055C	2.A.1.2.33	MFS	Membrane
AQR1	YNL065W	2.A.1.2.36	MFS	Membrane
DTR1	YBR180W	2.A.1.2.40	MFS	Membrane
QDR3	YBR043C	2.A.1.2.43	MFS	Membrane
YHK8	YHR048W	2.A.1.2.63	MFS	Membrane
TPO4	YOR273C	2.A.1.2.64	MFS	Cell membrane
TPO3	YPR156C	2.A.1.2.66	MFS	Cell membrane
TPO2	YGR138C	2.A.1.2.67	MFS	Cell membrane
ATR1	YML116W	2.A.1.3.1	MFS	Membrane
VBA3	YCL069W	2.A.1.3.27	MFS	Vacuole membrane
AMF1	YOR378W	2.A.1.3.52	MFS	Cell membrane
AZR1	YGR224W	2.A.1.3.53	MFS	Cell membrane
SGE1	YPR198W	2.A.1.3.54	MFS	Membrane
ATR2	YMR279C	2.A.1.3.69	MFS	Membrane
BSC6	YOL137W	2.A.1.7.13	MFS	Golgi apparatus
PHO84	YML123C	2.A.1.9.1	MFS	Membrane
GIT1	YCR098C	2.A.1.9.7	MFS	Membrane
YJL163C	YJL163C	2.A.1.11.4	MFS	Membrane
JEN1	YKL217W	2.A.1.12.2	MFS	Membrane
MCH5	YOR306C	2.A.1.13.4	MFS	Cell membrane
MCH2	YKL221W	2.A.1.13.18	MFS	Membrane
MCH4	YOL119C	2.A.1.13.19	MFS	Membrane
DAL5	YJR152W	2.A.1.14.4	MFS	Membrane
TNA1	YGR260W	2.A.1.14.11	MFS	Membrane
VHT1	YGR065C	2.A.1.14.12	MFS	Cell membrane
FEN2	YCR028C	2.A.1.14.18	MFS	Cell membrane
YCT1	YLL055W	2.A.1.14.20	MFS	Endoplasmic reticulum membrane
THI73	YLR004C	2.A.1.14.36	MFS	Endoplasmic reticulum membrane
SEO1	YAL067C	2.A.1.14.37	MFS	Membrane
SOA1	YIL166C	2.A.1.14.38	MFS	Membrane
SIT1	YEL065W	2.A.1.16.1	MFS	Endosome membrane
ENB1	YOL158C	2.A.1.16.2	MFS	Endosome membrane
ARN2	YHL047C	2.A.1.16.3	MFS	Endosome membrane
ARN1	YHL040C	2.A.1.16.4	MFS	Cell membrane
ATG22	YCL038C	2.A.1.24.1	MFS	Vacuole membrane
YBR220C	YBR220C	2.A.1.25.4	MFS	Membrane
VBA1	YMR088C	2.A.1.48.1	MFS	Vacuole membrane
VBA2	YBR293W	2.A.1.48.2	MFS	Vacuole membrane
VBA4	YDR119W	2.A.1.48.5	MFS	Vacuole membrane
YJR124C	YJR124C	2.A.1.63.4	MFS	Membrane
MCH1	YDL054C	2.A.1.75.1	MFS	Vacuole membrane
Information gathered from Transporter Classification Database (TCDB). https://www.tcdb.org/
2ABC = ATP-Binding Cassette; MFS = Major Facilitator Superfamily

## Sheet: Table S2
Table S2. List of Transporters identified in Neurospora crassa
Systematic name	name/function	Gene name	Transporter Number	Transport Classifcation ID	Type
				ABC Drug efflux
NCU04097.1	Unclassified			3.A.1.141	ABC
NCU06011.1	multidrug efflux	mdr-3	abc-6	3.A.1.201	ABC
NCU07546.1	multidrug efflux		abc-8	3.A.1.201	ABC
NCU08439.1	multidrug efflux	pmd-7	abc-2	3.A.1.201	ABC
NCU09975.1	multidrug efflux		abc-3	3.A.1.201	ABC
NCU01751.1	ALD homologue			3.A.1.203	ABC
NCU08382.1	ALD homologue			3.A.1.203	ABC
NCU00290.1	Unclassified		abc-12	3.A.1.204	ABC
NCU02544.1	eye pigment?		abc-11	3.A.1.204	ABC
NCU05591.1	multidrug efflux	cdr-4	abc-5	3.A.1.205	ABC
NCU09830.1	multidrug efflux	mig-12		3.A.1.205	ABC
NCU10009.1	multidrug efflux		abc-21	3.A.1.205	ABC
NCU02051.1	multidrug efflux			3.A.1.208	ABC
NCU03591.1	bile acid		abc-18	3.A.1.208	ABC
NCU03776.1	multidrug efflux		abc-9	3.A.1.208	ABC
NCU04161.1	multidrug efflux	mdr-5	abc-20	3.A.1.208	ABC
NCU06382.1	multidrug efflux		abc-13	3.A.1.208	ABC
NCU07276.1	multidrug efflux		abc-19	3.A.1.208	ABC
NCU08056.1	multidrug efflux	atrF	abc-1	3.A.1.208	ABC
NCU08358.1	multidrug efflux			3.A.1.208	ABC
NCU09012.1	multidrug efflux			3.A.1.208	ABC
NCU09820.1	bile acid			3.A.1.208	ABC
NCU00010.1	mitochondrial heme export? (ATM1 homolog)			3.A.1.210	ABC
NCU03228.1	metal ion efflux			3.A.1.210	ABC
NCU05029.1	mitochondrial heme export? (ATM1 homolog)			3.A.1.210	ABC
NCU04117.1	mitochondrial peptide export (MDL)?			3.A.1.212	ABC
				ABC non-drug efflux
NCU04021.1	Unclassified			3.A.1	ABC
NCU05166.1	efflux?			3.A.1	ABC
NCU05226.1	Unclassified			3.A.1	ABC
NCU06946.1	Unclassified			3.A.1	ABC
NCU09443.1	mating factor (a factor) secretion (STE6 homolog)			3.A.1	ABC

## Sheet: Table S3
Table S3 – Chemical resistances associated with Table 1 genes and currently known protein localizations.
Gene1	Protein localization	Associated chemical resistances	References
JEN1	Plasma membrane	Ciclopiroxolamine; Cymoxanil; Daunorubicin	[1]; [2]; [3]
		Carbonyl cyanide p-trifluoromethoxyphenylhydrazone2
HXT2	Plasma membrane	Methyl methanesulfonate	[4]
YOR1	Plasma membrane	Actinomycin D; Alborixin; Amitrole; Ascomycin; Azalomycin B; Bafilomycin A1; Concanamycin A; Doxorubicin; Enniatin A1 and B1; Erythromycin ethylsuccinate; FR171456; Erythrosin B; Hygrolidin; Leucanicidin; Rhodamine B, 6G, and 101; SDZ 90-215 (cyclodepsipeptide); Oligomycin; Valinomycin	[5]; [6]; [7]; [2]; [8]
MDL1	Mitochondrial inner membrane	15-acetyldeoxynivalenol; Benzo[a]pyrene; Caffeine; Deoxynivalenol; Doxorubicin; Mono(2-ethylhexyl) phthalate	[9]; [10]; [2]; [10]
MDL2	Mitochondrial inner membrane	Antimycin A; 1,1'-azobis(N,N-dimethylformamide), aluminium(3 [11] +);	[12]; [13]; [14]; [6]; [15]
		Methyl methanesulfonate; Oleate; Strobilurin B
ATM1	Mitochondrial inner membrane	Ciclopiroxolamine; Tenovin-6	[16]; [1]
TPO1	Vacuolar membrane, plasma membrane, mitochondrial inner membrane	Acetic acid; Aluminium(3+); Artesunate; Benzo[a]pyrene; Benzoic acid; Cadmium(2+); Caspofungin; (4-chloro-2-methylphenoxy)acetic acid; Congo Red; Decanoic acid; 2,4-Dichlorophenoxyacetic acid; 1,1'-azobis(N,N-dimethylformamide); 1,4-dithiothreitol; ferulic acid; Indole-3-acetic acid; Indometacin; mono(2-ethylhexyl) phthalate; Mancozeb; Nystatin; Octanoic acid; 5-[[3-(1-phenylethoxy)-4-(2-phenylet…	[17]; [18]; [19]; [20]; [19]; [21]; [22]; [11]; [23]; [24]; [25]; [26]; [27]; [28]; [9]; [14]; [6]; [10]; [9]; [29]; [30]
TPO3	Vacuolar membrane, plasma membrane, mitochondrial inner membrane	Acetic acid; Actinomycin D; Carbonyl cyanide p-trifluoromethoxyphenylhydrazone (FCCP) Clotrimazole; Fluconazole; Itraconazole; Ketoconazole; Miconazole; Spermine; Tioconazole	[31]; [20]; [32]; [2]; [3]
1 compiled from the Saccharomyces Genome Database and references therein [33]
2Drugs with mitochondrial targets and discussed in the text are underlined.
References
1	Sukhai MA, Prabha S, Hurren R, Rutledge AC, Lee AY, Sriskanthadevan S, Sun H, Wang X, Skrtic M, Seneviratne A et al: Lysosomal disruption preferentially targets acute myeloid leukemia cells and progenitors. J Clin Invest 2013, 123(1):315-328.
2	Lum PY, Armour CD, Stepaniants SB, Cavet G, Wolf MK, Butler JS, Hinshaw JC, Garnier P, Prestwich GD, Leonardson A et al: Discovering modes of action for therapeutic compounds using a genome-wide screen of yeast heterozygotes. Cell 2004, 116(1):121-137.
3	Johnston NR, Nallur S, Gordon PB, Smith KD, Strobel SA: Genome-Wide Identification of Genes Involved in General Acid Stress and Fluoride Toxicity in Saccharomyces cerevisiae. Front Microbiol 2020, 11:1410.
4	Hanway D, Chin JK, Xia G, Oshiro G, Winzeler EA, Romesberg FE: Previously uncharacterized genes in the UV- and MMS-induced DNA damage response in yeast. Proc Natl Acad Sci U S A 2002, 99(16):10605-10610.
5	Alamgir M, Erukova V, Jessulat M, Azizi A, Golshani A: Chemical-genetic profile analysis of five inhibitory compounds in yeast. BMC Chem Biol 2010, 10:6.
6	Hoepfner D, Helliwell SB, Sadlish H, Schuierer S, Filipuzzi I, Brachat S, Bhullar B, Plikat U, Abraham Y, Altorfer M et al: High-resolution chemical dissection of a model eukaryote reveals targets, pathways and gene functions. Microbiol Res 2014, 169(2-3):107-120.
7	Helliwell SB, Karkare S, Bergdoll M, Rahier A, Leighton-Davis JR, Fioretto C, Aust T, Filipuzzi I, Frederiksen M, Gounarides J et al: FR171456 is a specific inhibitor of mammalian NSDHL and yeast Erg26p. Nat Commun 2015, 6:8613.
8	Grigoras I, Lazard M, Plateau P, Blanquet S: Functional characterization of the Saccharomyces cerevisiae ABC-transporter Yor1p overexpressed in plasma membranes. Biochim Biophys Acta 2008, 1778(1):68-78.
9	O'Connor ST, Lan J, North M, Loguinov A, Zhang L, Smith MT, Gu AZ, Vulpe C: Genome-Wide Functional and Stress Response Profiling Reveals Toxic Mechanism and Genes Required for Tolerance to Benzo[a]pyrene in S. cerevisiae. Front Genet 2012, 3:316.
10	Alfatah M, Wong JH, Kong KW, Utama F, Hoon S, Arumugam P: Chemical-genetic interaction landscape of mono-(2-ethylhexyl)-phthalate using chemogenomic profiling in yeast. Chemosphere 2019, 228:219-231.
11	Markovich S, Yekutiel A, Shalit I, Shadkchan Y, Osherov N: Genomic approach to identification of mutations affecting caspofungin susceptibility in Saccharomyces cerevisiae. Antimicrob Agents Chemother 2004, 48(10):3871-3876.
12	Lockshon D, Surface LE, Kerr EO, Kaeberlein M, Kennedy BK: The sensitivity of yeast mutants to oleic acid implicates the peroxisome and other processes in membrane function. Genetics 2007, 175(1):77-91.
13	Svensson JP, Pesudo LQ, Fry RC, Adeleye YA, Carmichael P, Samson LD: Genomic phenotyping of the essential and non-essential yeast genome detects novel pathways for alkylation resistance. BMC Syst Biol 2011, 5:157.
14	Tun NM, O'Doherty PJ, Perrone GG, Bailey TD, Kersaitis C, Wu MJ: Disulfide stress-induced aluminium toxicity: molecular insights through genome-wide screening of Saccharomyces cerevisiae. Metallomics 2013, 5(8):1068-1075.
15	Brown JA, Sherlock G, Myers CL, Burrows NM, Deng C, Wu HI, McCann KE, Troyanskaya OG, Brown JM: Global analysis of gene function in yeast by quantitative phenotypic profiling. Mol Syst Biol 2006, 2:2006 0001.
16	Lain S, Hollick JJ, Campbell J, Staples OD, Higgins M, Aoubala M, McCarthy A, Appleyard V, Murray KE, Baker L et al: Discovery, in vivo activity, and mechanism of action of a small-molecule p53 activator. Cancer Cell 2008, 13(5):454-463.
17	Yang YX, Yu S, Jia BX, Liu N, Wu A: Metabolomic profiling reveals similar cytotoxic effects and protective functions of quercetin during deoxynivalenol- and 15-acetyl deoxynivalenol-induced cell apoptosis. Toxicol In Vitro 2020, 66:104838.
18	Mima S, Ushijima H, Hwang HJ, Tsutsumi S, Makise M, Yamaguchi Y, Tsuchiya T, Mizushima H, Mizushima T: Identification of the TPO1 gene in yeast, and its human orthologue TETRAN, which cause resistance to NSAIDs. FEBS Lett 2007, 581(7):1457-1463.
19	Alenquer M, Tenreiro S, Sa-Correia I: Adaptive response to the antimalarial drug artesunate in yeast involves Pdr1p/Pdr3p-mediated transcriptional activation of the resistance determinants TPO1 and PDR5. FEMS Yeast Res 2006, 6(8):1130-1139.
20	Tomitori H, Kashiwagi K, Sakata K, Kakinuma Y, Igarashi K: Identification of a gene for a polyamine transport protein in yeast. J Biol Chem 1999, 274(6):3265-3267.
21	Albertsen M, Bellahn I, Kramer R, Waffenschmidt S: Localization and function of the yeast multidrug transporter Tpo1p. J Biol Chem 2003, 278(15):12820-12825.
22	Tomitori H, Kashiwagi K, Asakawa T, Kakinuma Y, Michael AJ, Igarashi K: Multiple polyamine transport systems on the vacuolar membrane in yeast. Biochem J 2001, 353(Pt 3):681-688.
23	Teixeira MC, Sa-Correia I: Saccharomyces cerevisiae resistance to chlorinated phenoxyacetic acid herbicides involves Pdr1p-mediated transcriptional activation of TPO1 and PDR5 genes. Biochem Biophys Res Commun 2002, 292(2):530-537.
24	Cabrito TR, Teixeira MC, Duarte AA, Duque P, Sa-Correia I: Heterologous expression of a Tpo1 homolog from Arabidopsis thaliana confers resistance to the herbicide 2,4-D and other chemical stresses in yeast. Appl Microbiol Biotechnol 2009, 84(5):927-936.
25	Mira NP, Teixeira MC, Sa-Correia I: Adaptive response and tolerance to weak acids in Saccharomyces cerevisiae: a genome-wide view. OMICS 2010, 14(5):525-540.
26	Legras JL, Erny C, Le Jeune C, Lollier M, Adolphe Y, Demuyter C, Delobel P, Blondin B, Karst F: Activation of two different resistance mechanisms in Saccharomyces cerevisiae upon exposure to octanoic and decanoic acids. Appl Environ Microbiol 2010, 76(22):7526-7535.
27	Parsons AB, Brost RL, Ding H, Li Z, Zhang C, Sheikh B, Brown GW, Kane PM, Hughes TR, Boone C: Integration of chemical-genetic and genetic interaction data links bioactive compounds to cellular target pathways. Nat Biotechnol 2004, 22(1):62-69.
28	Kim HS, Huh J, Riles L, Reyes A, Fay JC: A noncomplementation screen for quantitative trait alleles in saccharomyces cerevisiae. G3 (Bethesda) 2012, 2(7):753-760.
29	Fletcher E, Gao K, Mercurio K, Ali M, Baetz K: Yeast chemogenomic screen identifies distinct metabolic pathways required to tolerate exposure to phenolic fermentation inhibitors ferulic acid, 4-hydroxybenzoic acid and coniferyl aldehyde. Metab Eng 2019, 52:98-109.
30	Zatorska E, Gal L, Schmitt J, Bausewein D, Schuldiner M, Strahl S: Cellular Consequences of Diminished Protein O-Mannosyltransferase Activity in Baker's Yeast. Int J Mol Sci 2017, 18(6).
31	Kawahata M, Masaki K, Fujii T, Iefuji H: Yeast genes involved in response to lactic acid and acetic acid: acidic conditions caused by the organic acids in Saccharomyces cerevisiae cultures induce expression of intracellular metal metabolism genes regulated by Aft1p. FEMS Yeast Res 2006, 6(6):924-936.
32	Costa C, Nunes J, Henriques A, Mira NP, Nakayama H, Chibana H, Teixeira MC: Candida glabrata drug:H+ antiporter CgTpo3 (ORF CAGL0I10384g): role in azole drug resistance and polyamine homeostasis. J Antimicrob Chemother 2014, 69(7):1767-1776.
33	Cherry JM, Hong EL, Amundsen C, Balakrishnan R, Binkley G, Chan ET, Christie KR, Costanzo MC, Dwight SS, Engel SR et al: Saccharomyces Genome Database: the genomics resource of budding yeast. Nucleic Acids Res 2012, 40(Database issue):D700-705.

## Sheet: Table S4
Table S4. List of Tetracycline, Chloramphenicol and Erythromycin Resistance Genes
Gene name	Systematic name	Associated Chemical Resistance	Reference
ADH1	YOL086C	256 ug/ml tetracycline; 256 ug/ml oxytetracycline	Blackburn and Avery, 2003
ERG28	YER044C	128 ug/ml tetracycline; 128 ug/ml oxytetracycline	Blackburn and Avery, 2003
ERV1	YGR029W	800 ug/mL tetracycline	Lum et al., 2004
ISU1	YPL135W	800 ug/mL tetracycline	Lum et al., 2004
RIM2	YBR192W	800 ug/mL tetracycline; 2.5 mg/mL Erythromycin ethylsuccinate	Lum et al., 2004
SLS1	YLR139C	800 ug/mL tetracycline	Lum et al., 2004
SOD1	YJR104C	512 ug/ml oxytetracycline	Blackburn and Avery, 2003
TOM40	YMR203W	800 ug/mL tetracycline; 2.5 mg/mL Erythromycin ethylsuccinate	Lum et al., 2004
CRD1	YDL142C	MIC 12 ug/ml chloramphenicol	Sarinová et al., 2007
PGS1	YCL004W	MIC 12 ug/ml chloramphenicol	Sarinová et al., 2007
AIM23	YJL131C	2.5 mg/mL Erythromycin ethylsuccinate	Lum et al., 2004
ATG33	YLR356W	2.5 mg/mL Erythromycin ethylsuccinate	Lum et al., 2004
BIO2	YGR286C	2.5 mg/mL Erythromycin ethylsuccinate	Lum et al., 2004
CAB5	YDR196C	2.5 mg/mL Erythromycin ethylsuccinate	Lum et al., 2004
CBR1	YIL043C	2.5 mg/mL Erythromycin ethylsuccinate	Lum et al., 2004
DFR1	YOR236W	2.5 mg/mL Erythromycin ethylsuccinate	Lum et al., 2004
DLD3	YEL071W	2.5 mg/mL Erythromycin ethylsuccinate	Lum et al., 2004
ERJ5	YFR041C	2.5 mg/mL Erythromycin ethylsuccinate	Lum et al., 2004
IMO32	YGR031W	2.5 mg/mL Erythromycin ethylsuccinate	Lum et al., 2004
MIC26	YGR235C	2.5 mg/mL Erythromycin ethylsuccinate	Lum et al., 2004
MRPL9	YGR220C	2.5 mg/mL Erythromycin ethylsuccinate	Lum et al., 2004
SAC1	YKL212W	2.5 mg/mL Erythromycin ethylsuccinate	Lum et al., 2004
YCK1	YHR135C	2.5 mg/mL Erythromycin ethylsuccinate	Lum et al., 2004
YKT6	YKL196C	2.5 mg/mL Erythromycin ethylsuccinate	Lum et al., 2004
YOR1	YGR281W	2.5 mg/mL Erythromycin ethylsuccinate	Lum et al., 2004
References
Blackburn, AS, and Avery, SV (2003) Genome-wide screening of Saccharomyces cerevisiae to identify genes required for antibiotic insusceptibility of eukaryotes. Antimicrob Agents Chemother 47, 676-681.
Lum PY, Armour CD, Stepaniants SB, Cavet G, Wolf MK, Butler JS, Hinshaw JC, Garnier P, Prestwich GD, Leonardson A et al. (2004): Discovering modes of action for therapeutic compounds using a genome-wide screen of yeast heterozygotes. Cell 116(1):121-137.
arinova, M, Ticha, E, Obernauerova, M, and Gbelska, Y (2007) Impact of mitochondrial function on yeast susceptibility to antifungal compounds. Folia Microbiol (Praha) 52, 223-229.
